# Supplementary material for: The Role of Life Stages in the Sensitivity of Hediste diversicolor to Nanoplastics: A Case Study with Poly(Methyl)Methacrylate (PMMA)
Source: Toxics. 2024 May 10;12(5):352. doi: 10.3390/toxics12050352 (PMC11126148; doi:10.3390/toxics12050352)
Supplement: Supplementary file 1 [file toxics-12-00352-s001.zip]

Archive with 1 entries (1 files):
- toxics-2963363-supplementary.pdf
